# Supplementary material for: Dual Anti-Inflammatory and Anticancer Activity of Novel 1,5-Diaryl Pyrazole Derivatives: Molecular Modeling, Synthesis, In Vitro Activity, and Dynamics Study
Source: Biomedicines. 2024 Apr 3;12(4):788. doi: 10.3390/biomedicines12040788 (PMC11048033; doi:10.3390/biomedicines12040788)
Supplement: Supplementary file 1 [file biomedicines-12-00788-s001.zip]

Archive with 1 entries (1 files):
- biomedicines-2892895-supplementary.pdf
